# Supplementary material for: DNA binding fluorescent proteins for the direct visualization of large DNA molecules
Source: Nucleic Acids Res. 2015 Aug 11;44(1):e6. doi: 10.1093/nar/gkv834 (PMC4705684; doi:10.1093/nar/gkv834)
Supplement: SUPPLEMENTARY DATA [file supp_gkv834_nar-01609-met-k-2015-File008.zip]

Archive with 1 entries (1 files):
- nar-01609-met-k-2015-File008.mov
